# Supplementary material for: The molluscan assemblage of a pristine Posidonia oceanica meadow in the eastern Mediterranean
Source: Mar Biodivers. 2022 Oct 13;52(6):59. doi: 10.1007/s12526-022-01292-2 (PMC9560936; doi:10.1007/s12526-022-01292-2)
Supplement: Supplementary file 1 — Quantitative data (XLSX 38 kb) [file 12526_2022_1292_MOESM1_ESM.xlsx]

## Sheet: Leaf_layer
A highly diverse molluscan assemblage in a pristine Posidonia oceanica meadow in the Eastern Mediterranean
Martina Holzknecht1 (0000-0002-0317-6031) & Paolo G. Albano1,2 (0000-0001-9876-1024)
1 Department of Palaeontology, University of Vienna, Althanstrasse 14, 1090 Vienna, Austria
2 Stazione Zoologica Anton Dohrn, Villa Comunale, Naples, Italy
Species codes in columns C to DH are explained in the sheet "Species_codes"
Code	Replicate	B005	B018	B045	B049	B055	B060	B068	B078	B088	B125	B132	B138	B139	B140	B141	B142	B143	B144	B147	B148	B150	B152	B158	B161	B167	B181	B188	B200	B247	B464	G010	G017	G021	G022	G026	G037	G044	G046	G047	G050	G100	G112	G140	G152	G153	G154	G155	G158
L6.05	1	0	0	0	0	0	0	0	0	0	0	0	0	0	0	0	0	0	0	0	0	0	0	0	0	0	0	0	0	0	0	0	98	0	0	73	0	51	0	0	0	0	0	0	4	0	0	7	0
L6.05	2	0	0	0	0	0	0	0	0	0	0	0	0	0	0	0	0	0	0	0	0	0	0	0	0	0	0	0	0	0	0	0	7	0	0	6	0	8	0	0	0	0	0	0	1	0	0	2	0
L6.05	3	0	0	0	0	0	0	0	0	0	0	0	0	0	0	0	0	0	0	0	0	0	0	0	0	0	0	0	0	0	0	0	11	0	0	0	0	15	0	0	1	0	0	0	1	0	0	0	0
L6.05	4	0	0	0	0	0	0	0	0	0	0	0	0	0	0	0	0	0	0	0	0	0	0	0	0	0	0	0	0	0	0	0	31	0	0	3	0	26	0	0	0	0	0	0	0	0	0	1	0
L6.05	5	0	0	0	0	0	0	0	0	0	0	0	0	0	0	0	0	0	0	0	0	0	0	0	0	0	0	0	0	0	0	0	9	0	0	0	0	36	0	0	0	0	0	0	0	0	0	2	0
L6.05	6	0	0	0	0	0	0	0	0	0	0	0	0	0	0	0	0	0	0	0	0	0	0	0	0	0	0	0	0	0	0	0	0	0	0	1	0	8	0	0	0	0	0	0	0	0	0	0	0
L6.10	1	0	0	0	0	0	0	0	0	0	0	0	0	0	0	0	0	0	0	0	0	0	0	0	0	0	0	0	0	0	0	0	6	0	0	21	0	80	0	0	0	0	0	0	5	0	0	0	0
L6.10	2	0	0	0	0	0	0	0	0	0	0	0	0	0	0	0	0	0	0	0	0	0	0	0	0	0	0	0	0	0	0	0	3	0	0	7	0	15	0	0	0	0	0	0	2	0	0	1	0
L6.10	3	0	0	0	0	0	0	0	0	0	0	0	0	0	0	0	0	0	0	0	0	0	0	0	0	0	0	0	0	0	0	0	3	0	0	2	0	38	0	0	0	0	0	0	0	0	0	0	0
L6.10	4	0	0	0	0	0	0	0	0	0	0	0	0	0	0	0	0	0	0	0	0	0	0	0	0	0	0	0	0	0	0	0	4	0	0	0	0	28	0	0	0	0	0	0	0	0	0	0	0
L6.10	5	0	0	0	0	0	0	0	0	0	0	0	0	0	0	0	0	0	0	0	0	0	0	0	0	0	0	0	0	0	0	0	6	0	0	0	0	27	0	0	0	0	0	0	0	0	0	1	0
L6.10	6	0	0	0	0	0	0	0	0	0	0	0	0	0	0	0	0	0	0	0	0	0	0	0	0	0	0	0	0	0	0	0	2	0	0	0	0	5	0	0	0	0	0	0	0	0	0	0	0
L6.15	1	0	0	0	0	0	0	0	0	0	0	0	0	0	0	0	0	0	0	0	0	0	0	0	0	0	0	0	0	0	0	0	6	0	0	0	0	30	0	0	0	0	0	0	5	0	0	1	0
L6.15	2	0	0	0	0	0	0	0	0	0	0	0	0	0	0	0	0	0	0	0	0	0	0	0	0	0	0	0	0	0	0	0	1	0	0	0	0	3	0	0	0	0	0	0	3	0	0	1	0
L6.15	3	0	0	0	0	0	0	0	0	0	0	0	0	0	0	0	0	0	0	0	0	0	0	0	0	0	0	0	0	0	0	0	0	0	0	0	0	4	0	0	0	0	0	0	0	0	0	0	0
L6.15	4	0	0	0	0	0	0	0	0	0	0	0	0	1	0	0	0	0	0	0	0	0	0	0	0	0	0	0	0	0	0	0	2	0	0	0	0	4	0	0	0	0	0	0	0	0	0	0	0
L6.15	5	0	0	0	0	0	0	0	0	0	0	0	0	0	0	0	0	0	0	0	0	0	0	0	0	0	0	0	0	0	0	0	0	0	0	0	0	2	0	0	0	0	0	0	0	0	0	1	0
L6.15	6	0	0	0	0	0	0	0	0	0	0	0	0	0	0	0	0	0	0	0	0	0	0	0	0	0	0	0	0	0	0	0	0	0	0	0	0	4	0	0	0	0	0	0	0	0	0	1	0
L6.20	1	0	0	0	0	0	0	0	1	0	0	0	0	0	0	0	0	0	0	0	0	0	0	0	0	0	0	0	0	0	0	0	222	0	0	104	0	26	0	0	0	0	0	0	5	0	0	3	0
L6.20	2	0	0	0	0	0	0	0	0	0	0	0	0	0	0	0	0	0	0	0	0	0	0	0	0	0	0	0	0	0	0	0	26	0	0	8	0	5	1	0	0	0	0	0	0	0	0	0	0
L6.20	3	0	0	0	0	0	0	0	0	0	0	0	0	0	0	0	0	0	0	0	0	0	0	0	0	0	0	0	0	0	0	0	3	0	0	1	0	25	1	0	1	0	0	0	0	0	0	0	0
L6.20	4	0	0	0	0	0	0	0	0	0	0	0	0	0	0	0	0	0	0	0	0	0	0	0	0	0	0	0	0	0	0	0	2	0	0	1	0	15	0	0	1	0	0	0	0	0	0	1	0
L6.20	5	0	0	0	0	0	0	0	0	0	0	0	0	0	0	0	0	0	0	0	0	0	0	0	0	0	0	0	0	0	0	0	3	0	0	0	0	13	0	0	4	0	0	0	0	0	0	2	0
L6.20	6	0	0	0	0	0	0	0	0	0	0	0	0	0	0	0	0	0	0	0	0	0	0	0	0	0	0	0	0	0	0	0	0	0	0	1	0	3	0	0	0	0	0	0	0	0	0	0	0
[truncated: 62 more columns]

## Sheet: Rhizome_layer
A highly diverse molluscan assemblage in a pristine Posidonia oceanica meadow in the Eastern Mediterranean
Martina Holzknecht1 (0000-0002-0317-6031) & Paolo G. Albano1,2 (0000-0001-9876-1024)
1 Department of Palaeontology, University of Vienna, Althanstrasse 14, 1090 Vienna, Austria
2 Stazione Zoologica Anton Dohrn, Villa Comunale, Naples, Italy
Species codes in columns C to DH are explained in the sheet "Species_codes"
Code	Replicate	B005	B018	B045	B049	B055	B060	B068	B078	B088	B125	B132	B138	B139	B140	B141	B142	B143	B144	B147	B148	B150	B152	B158	B161	B167	B181	B188	B200	B247	B464	G010	G017	G021	G022	G026	G037	G044	G046	G047	G050	G100	G112	G140	G152	G153	G154	G155	G158
Rh.05	1	0	0	0	0	1	0	0	1	0	1	1	0	1	0	0	1	0	0	0	0	0	0	1	0	0	0	0	0	0	0	0	38	0	0	32	0	16	9	0	0	0	0	0	4	1	0	1	0
Rh.05	2	0	0	0	2	3	0	0	1	0	6	5	1	2	1	0	0	1	0	0	0	0	0	0	0	0	1	0	0	0	0	0	36	0	0	35	0	15	19	0	0	0	0	0	3	0	0	1	0
Rh.05	3	0	0	0	0	0	0	0	0	0	4	0	0	0	0	0	0	0	0	0	0	0	0	0	0	0	0	0	0	0	0	0	25	0	0	36	0	9	1	0	0	0	0	0	7	2	0	1	1
Rh.05	4	0	5	0	32	2	0	0	2	3	20	5	2	2	3	0	9	3	8	0	0	2	0	0	0	0	0	0	0	0	1	0	47	0	0	16	0	13	81	1	0	3	1	0	10	0	0	3	0
Rh.05	5	1	10	0	34	1	0	0	4	1	18	9	0	7	18	0	5	1	3	0	1	0	0	0	0	0	0	1	0	0	0	1	35	0	0	22	0	16	70	2	0	0	1	1	8	0	0	2	3
Rh.05	6	0	5	0	36	4	0	0	2	3	21	4	2	3	4	0	2	1	2	0	0	2	0	0	0	0	0	0	1	0	0	0	60	0	0	4	0	18	45	0	0	4	2	0	9	0	0	3	0
Rh.10	1	0	1	0	0	2	0	0	3	0	1	0	0	0	7	0	0	0	2	0	0	0	0	0	0	0	2	0	0	0	0	0	41	0	0	44	0	32	6	0	0	0	0	0	8	0	0	12	0
Rh.10	2	0	1	0	1	2	0	0	1	0	3	0	1	1	22	0	0	2	0	0	0	0	0	0	0	0	0	0	0	0	0	0	58	0	1	151	0	85	32	0	0	2	0	0	4	3	0	7	0
Rh.10	3	0	0	1	2	3	0	0	0	0	3	0	1	2	8	0	0	0	0	0	0	0	1	0	0	0	0	0	0	0	0	1	91	0	0	122	0	67	114	0	0	0	0	0	2	1	0	12	0
Rh.10	4	1	1	0	13	8	0	0	0	1	2	5	0	2	14	1	1	0	3	0	1	0	0	0	0	0	0	0	0	0	0	0	94	0	0	29	3	33	125	0	0	0	0	0	0	0	0	1	0
Rh.10	5	1	1	0	17	3	0	0	1	9	4	3	0	0	16	0	2	0	3	0	0	0	0	0	0	0	0	0	0	0	0	0	117	0	1	58	2	52	114	0	1	0	0	0	9	0	0	6	1
Rh.10	6	0	1	0	8	5	1	0	0	1	0	0	0	2	4	0	0	0	0	0	0	0	0	0	1	0	0	0	0	0	0	0	58	0	0	32	0	28	67	0	0	1	0	0	0	0	0	1	0
Rh.15	1	0	0	0	0	4	0	0	4	0	6	1	0	0	0	0	0	0	0	0	0	0	0	0	0	0	0	0	0	0	0	0	64	0	0	27	0	21	7	0	0	0	0	0	1	0	0	6	0
Rh.15	2	0	0	1	4	2	0	0	2	0	5	1	0	2	6	0	1	0	2	0	0	0	0	0	0	0	3	0	0	0	0	0	82	0	0	87	0	44	74	0	1	1	1	0	4	4	0	5	0
Rh.15	3	0	1	0	1	2	0	0	3	0	4	4	1	2	1	0	1	0	0	0	0	1	0	0	0	0	0	0	0	0	0	0	68	0	0	55	0	34	23	0	0	0	0	0	0	2	0	1	0
Rh.15	4	0	2	0	6	6	0	0	1	2	2	2	0	4	12	0	5	0	11	3	1	0	0	0	1	0	0	1	0	0	0	0	97	0	0	30	1	78	66	0	0	0	0	0	4	0	2	2	1
Rh.15	5	0	3	1	6	4	1	0	0	4	3	2	0	2	8	0	3	4	11	4	0	0	1	0	0	0	0	0	0	1	0	0	186	0	0	35	0	76	130	0	0	1	0	0	6	0	0	8	1
Rh.15	6	0	0	0	2	4	0	0	0	0	5	3	0	1	5	0	1	0	3	0	1	0	1	0	2	0	0	0	0	0	0	0	188	0	0	31	0	46	83	0	0	0	0	0	2	0	0	2	0
Rh.20	1	0	2	0	2	3	0	0	3	0	0	0	0	1	6	0	2	0	3	0	1	0	1	0	0	0	0	0	0	0	0	0	134	0	0	43	0	37	17	0	0	0	0	0	0	0	0	1	0
Rh.20	2	0	3	0	6	4	1	0	6	4	1	2	1	0	24	0	9	1	8	0	0	0	0	0	0	0	1	0	0	0	0	0	225	0	0	173	0	130	89	0	1	0	0	0	2	4	0	7	0
Rh.20	3	0	2	0	8	3	0	0	3	4	4	1	0	1	10	0	6	2	10	1	0	0	0	0	0	0	0	0	0	0	0	0	105	1	0	75	0	120	13	0	0	1	0	0	1	10	0	6	0
Rh.20	4	0	1	0	10	3	0	0	4	1	1	1	0	3	3	0	0	3	6	1	1	0	1	0	0	0	0	0	0	0	0	0	75	0	0	25	0	44	35	0	0	1	0	0	7	0	0	3	1
Rh.20	5	0	0	1	0	7	0	0	1	6	0	1	1	0	0	0	3	0	0	0	0	0	0	0	0	0	0	0	0	0	0	0	42	0	0	14	0	37	34	0	0	1	0	0	0	0	0	0	1
Rh.20	6	0	2	1	13	2	0	1	1	4	0	1	0	1	11	0	3	0	1	0	0	0	0	0	0	1	0	0	0	0	0	0	236	0	0	21	0	24	46	0	0	0	0	0	1	0	0	2	0
[truncated: 62 more columns]

## Sheet: Species_codes
A highly diverse molluscan assemblage in a pristine Posidonia oceanica meadow in the Eastern Mediterranean
Martina Holzknecht1 (0000-0002-0317-6031) & Paolo G. Albano1,2 (0000-0001-9876-1024)
1 Department of Palaeontology, University of Vienna, Althanstrasse 14, 1090 Vienna, Austria
2 Stazione Zoologica Anton Dohrn, Villa Comunale, Naples, Italy
Code	Class	Family	Genus	Species	Author
B005	Bivalvia	Semelidae	Abra	alba	(W. Wood, 1802)
B018	Bivalvia	Nuculidae	Nucula	nitidosa	Winckworth, 1930
B045	Bivalvia	Veneridae	Gouldia	minima	(Montagu, 1803)
B049	Bivalvia	Carditidae	Glans	trapezia	(Linnaeus, 1767)
B055	Bivalvia	Noetiidae	Striarca	lactea	(Linnaeus, 1758)
B060	Bivalvia	Mytilidae	Gregariella	semigranata	(Reeve, 1858)
B068	Bivalvia	Lucinidae	Loripinus	fragilis	(Philippi, 1836)
B078	Bivalvia	Pteriidae	Pinctada	imbricata radiata	(Leach, 1814)
B088	Bivalvia	Lucinidae	Ctena	decussata	(O.G. Costa, 1829)
B125	Bivalvia	Mytilidae	Musculus	costulatus	(Risso, 1826)
B132	Bivalvia	Mytilidae	Septifer	cumingii	Récluz, 1848
B138	Bivalvia	Arcidae	Arca	noae	Linnaeus, 1758
B139	Bivalvia	Arcidae	Barbatia	barbata	(Linnaeus, 1758)
B140	Bivalvia	Thyasiridae	Thyasira	sp.
B141	Bivalvia	Mytilidae	Modiolula	phaseolina	(Philippi, 1844)
B142	Bivalvia	Mytilidae	Crenella	arenaria	Monterosato, 1875 ex H. Martin, ms.
B143	Bivalvia	Pectinidae	Flexopecten	hyalinus	(Poli, 1795)
B144	Bivalvia	Limidae	Limatula	subauriculata	(Montagu, 1808)
B147	Bivalvia	Carditidae	Cardites	antiquatus	(Linnaeus, 1758)
B148	Bivalvia	Tellinidae	Arcopella	balaustina	(Linnaeus, 1758)
B150	Bivalvia	Cardiidae	Parvicardium	trapezium	Cecalupo & Quadri, 1996
B152	Bivalvia	Limidae	Lima	lima	(Linnaeus, 1758)
B158	Bivalvia	Donacidae	Donax	semistriatus	Poli, 1795
B161	Bivalvia	Carditidae	Cardita	calyculata	(Linnaeus, 1758)
B167	Bivalvia	Lucinidae	Megaxinus	unguiculinus	Pallary, 1904
B181	Bivalvia	Pinnidae	Pinna	nobilis	Linnaeus, 1758
B188	Bivalvia	Veneridae	Lajonkairia	lajonkairii	(Payraudeau, 1826)
B200	Bivalvia	Hiatellidae	Hiatella	arctica	(Linnaeus, 1767)
B247	Bivalvia	Lucinidae	Myrtea	spinifera	(Montagu, 1803)
B464	Bivalvia	Pteriidae	Isognomon	aff. australica	(Reeve, 1858)
G010	Gastropoda	Pyramidellidae	Parthenina	interstincta	(J. Adams, 1797)
G017	Gastropoda	Cerithiidae	Bittium	latreillii	(Payraudeau, 1826)
G021	Gastropoda	Pyramidellidae	Eulimella	acicula	(Philippi, 1836)
G022	Gastropoda	Pyramidellidae	Odostomia	cf. acuta	Jeffreys, 1848
G026	Gastropoda	Cerithiidae	Bittium	reticulatum	(da Costa, 1778)
G037	Gastropoda	Pyramidellidae	Ondina	vitrea	(Brusina, 1866)
G044	Gastropoda	Trochidae	Jujubinus	exasperatus	(Pennant, 1777)
G046	Gastropoda	Rissoidae	Alvania	mamillata	Risso, 1826
G047	Gastropoda	Rissoinidae	Rissoina	bruguieri	(Payraudeau, 1826)
G050	Gastropoda	Rissoidae	Pusillina	philippi	(Aradas & Maggiore, 1844)
G100	Gastropoda	Muricidae	Hexaplex	trunculus	(Linnaeus, 1758)
G112	Gastropoda	Cerithiopsidae	Cerithiopsis	tubercularis	(Montagu, 1803)
G140	Gastropoda	Triphoridae	Monophorus	perversus	(Linnaeus, 1758)
G152	Gastropoda	Neritidae	Smaragdia	viridis	(Linnaeus, 1758)
G153	Gastropoda	Siphonariidae	Williamia	gussoni	(Costa O.G., 1829)
G154	Gastropoda	Turritellidae	Turritella	turbona	Monterosato, 1877
G155	Gastropoda	Phasianellidae	Tricolia	speciosa	(Megerle von Mühlfeld, 1824)
G158	Gastropoda	Fasciolariidae	Aegeofusinus	rolani	(Buzzurro & Ovalis, 2005)
G159	Gastropoda	Cerithiidae	Cerithium	sp.
G165	Gastropoda	Philinidae	Philine	catena	(Montagu, 1803)
G168	Gastropoda	Retusidae	Retusa	truncatula	(Bruguière, 1792)
G169	Gastropoda	Scissurellidae	Scissurella	costata	d'Orbigny, 1824
G170	Gastropoda	Colloniidae	Homalopoma	sanguineum	(Linnaeus, 1758)
G172	Gastropoda	Rissoidae	Alvania	discors	(Allan, 1818)
G173	Gastropoda	Rissoidae	Alvania	lineata	Risso, 1826
G174	Gastropoda	Rissoidae	Rissoa	angustior	(Monterosato, 1917)
G180	Gastropoda	Trochidae	Jujubinus	striatus	(Linnaeus, 1758)
G183	Gastropoda	Velutinidae	Lamellaria	perspicua	(Linnaeus, 1758)
G184	Gastropoda	Granulinidae	Granulina	marginata	(Bivona, 1832)
G185	Gastropoda	Rissoidae	Rissoa	violacea	Desmarest, 1814
G187	Gastropoda	Pyramidellidae	Pyrgostylus	striatulus	(Linnaeus, 1758)
G188	Gastropoda	Rissoidae	Pusillina	radiata	(Philippi, 1836)
G190	Gastropoda	Raphitomidae	Raphitoma	sp.
G194	Gastropoda	Phasianellidae	Tricolia	pullus	(Linnaeus, 1758)
G196	Gastropoda	Mangeliidae	Mangelia	sp.
G197	Gastropoda	Muricidae	Muricopsis	cristata	(Brocchi, 1814)
G199	Gastropoda	Marginellidae	Volvarina	mitrella	(Risso, 1826)
G201	Gastropoda	Aplysiidae	Aplysia	parvula	Mörch, 1863
G202	Gastropoda	Trochidae	Steromphala	varia	(Linnaeus, 1758)
G208	Gastropoda	Trochidae	Clanculus	cruciatus	(Linnaeus, 1758)
G215	Gastropoda	Caecidae	Caecum	auriculatum	De Folin, 1868
G216	Gastropoda	Triphoridae	Marshallora	adversa	(Montagu, 1803)
G219	Gastropoda	Phasianellidae	Tricolia	tenuis	(Michaud, 1829)
G233	Gastropoda	Patellidae	Patella	sp.
G255	Gastropoda	Eulimidae	Vitreolina	philippi	(de Rayneval & Ponzi, 1854)
G282	Gastropoda	Rissoidae	Alvania	bozcaadensis	Tisselli & Giunchi, 2013
G287	Gastropoda	Triphoridae	Similiphora	similior	(Bouchet & Guillemot, 1978)
G288	Gastropoda	Rissoidae	Alvania	clarae	Nofroni & Pizzini, 1991
G289	Gastropoda	Calliostomatidae	Calliostoma	laugieri	(Payraudeau, 1826)
G290	Gastropoda	Pyramidellidae	Parthenina	monterosatii	(Clessin, 1900)
G291	Gastropoda	Eulimidae	Eulimidae	sp. 1
G294	Gastropoda	Muricidae	Ocinebrina	aegeensis	Aissaoui, Barco & Oliverio, 2017
G295	Gastropoda	Naticidae	Notocochlis	dillwynii	(Payraudeau, 1826)
G304	Gastropoda	Raphitomidae	Clathromangelia	loiselieri	Oberling, 1970
G305	Gastropoda	Horaiclavidae	Haedropleura	aff secalina	(Philippi, 1844)
G332	Gastropoda	Buccinidae	Euthria	cornea	(Linnaeus, 1758)
G339	Gastropoda	Trochidae	Gibbula	ardens	(Salis Marschlins, 1793)
G340	Gastropoda	Triphoridae	Monophorus	erythrosoma	(Bouchet & Guillemot, 1978)
G342	Gastropoda	Haminoeidae	Atys	macandrewii	E.A. Smith, 1872
G345	Gastropoda	Turbinidae	Bolma	rugosa	(Linnaeus, 1767)
G347	Gastropoda	Pyramidellidae	Odostomia	sicula	AA
G349	Gastropoda	Pyramidellidae	Parthenina	terebellum	(Philippi, 1844)
G350	Gastropoda	Fasciolariidae	Aptyxis	syracusana	(Linnaeus, 1758)
G351	Gastropoda	Eulimidae	Melanella	lubrica	(Monterosato, 1890)
G352	Gastropoda	Triphoridae	Viriola	cf. bayani	Jousseaume, 1884
G353	Gastropoda	Raphitomidae	Clathromangelia	granum	(Philippi, 1844)
G360	Gastropoda	Caecidae	Caecum	clarkii	Carpenter, 1859
G362	Gastropoda	Volvatellidae	Ascobulla	fragilis	(Jeffreys, 1856)
G363	Gastropoda	Muricidae	Typhinellus	labiatus	(de Cristofori & Jan, 1832)
G364	Gastropoda	Buccinidae	Chauvetia	turritellata	(Deshayes, 1835)
G367	Gastropoda	Fissurellidae	Emarginula	sicula	J.E. Gray, 1825
G422	Gastropoda	Cystiscidae	Gibberula	philippii	(Monterosato, 1878)
G445	Gastropoda	Muricidae	Ocinebrina	aciculata	(Lamarck, 1822)
G446	Gastropoda	Aplysiidae	Aplysia	depilans	Gmelin, 1791
G706	Gastropoda	Pyramidellidae	Odostomia	turriculata	Monterosato, 1869
G809	Gastropoda	Notodiaphanidae	Notodiaphana	atlantica	Ortea, Moro & Espinosa, 2013
P001	Polyplacophora	Acanthochitonidae	Acanthochitona	fascicularis	(Linnaeus, 1767)
P002	Polyplacophora	Leptochitonidae	Leptochiton	bedullii	Dell'Angelo & Palazzi, 1986
P003	Polyplacophora	Callochitonidae	Callochiton	septemvalvis	(Montagu, 1803)
P004	Polyplacophora	Chitonidae	Chiton	olivaceus	Spengler, 1797
